# Supplementary material for: Heterodimer formation with retinoic acid receptor RXRα modulates coactivator recruitment by peroxisome proliferator-activated receptor PPARγ
Source: J Biol Chem. 2021 May 31;297(1):100814. doi: 10.1016/j.jbc.2021.100814 (PMC8258697; doi:10.1016/j.jbc.2021.100814)
Supplement: Supplemental Data [file mmc2.xlsx]

## Sheet: HTRF
				HTRF N1
				c(SR11237) [nM]		100000	40000	16000	6400	2560	1024	409.6	163.84	65.536	26.2144	10.4858	4.1943	1.67772	0.671089	0.268435
		c(RXRα mutant LBD) [nM]			<>	1	2	3	4	5	6	7	8	9	10	11	12	13	14	15
			8000		A	10766.8	10438.6	10868.1	11153.2	9725.07	8899.36	8731.83	8308.3	8594.08	8264.67	8653.4	8595.52	8713.66	8405.07	8465.78
			4000		B	10419.7	10267.3	10724.9	10601.9	10300.6	9127.74	9089.82	8683	8674.17	8773.79	8810.51	8505.06	8762.02	8917.54	8620.41
			2000		C	9802.06	10198.4	10119.3	9932.31	10061.9	9544.92	9239.93	8993.13	9090.6	8798.34	8842.95	8724.47	8864.09	8724.8	8738.95
			1000		D	9879.64	9697.73	10175.7	9669.89	9656	9750.61	9446.57	8792.29	8694.56	8727.65	8867.82	8715.4	8798.12	8504.18	8567.45
			500		E	9998.95	9853.64	9957.06	9535.83	9863.21	9453.27	9525.02	9043.68	9106.49	8784.6	8766.76	8574.61	8539.15	8479.86	8565.61
			250		F	9826.31	9771.86	9856.6	9562.55	9439.25	9277.13	9242.69	9148.17	8821.09	8695.63	8544.03	8513.18	8598.47	8414.67	8532.1
			125		G	9846.62	9678.55	9503.83	9299.31	9117.64	9018.79	8917.58	8854.95	8763.14	8675.21	8494.42	8627.26	8461	8310.26	8265.38
			62.5		H	9350.72	9041.2	9086.9	8774.14	9038.15	8448.76	8544.36	8396.82	8407.34	8488.94	8222.77	8227.67	8170.29	8087.05	8113.91
			31.25		I	9029.35	8846.53	8554.59	8497.59	8556.24	8691.95	8314.17	8025.82	8429.65	8315.52	8530.7	8535.86	8479.6	8288.45	7736.34
			15.625		J	8757.83	8842.59	8462.67	8699.78	8393.16	8399.58	8254.33	8033.02	8175.51	8150.55	8228.95	8155.81	8133.12	8060.6	7857.57
			7.8125		K	8794.9	8787.41	8371.28	8369.04	8371.57	8211.03	7850.18	8140.32	8263.2	8081.26	8075.74	8069.66	7933.49	7996.3	7855.52
			3.90625		L	8772.83	8513.86	8424.01	8192.01	8174.59	7925.35	8100.26	7798.47	7922.25	8148.59	7816.06	7815.25	7853.89	7952.22	7819.84
			1.95312		M	8632.6	8575.02	8073.8	8237.26	8284.48	7851.91	7856.28	7914.09	7879.56	7979.04	7809.89	7842.72	7805.89	7818.99	7751.57
			0.976562		N	8427.11	8695.14	8229.94	8225.78	8190.67	8008.01	7888.93	8111.12	8012.99	7976.3	7774.76	7835.59	7879.21	8032.02	7723.97
			0.488281		O	8546.7	8518.45	8205.08	8052.98	8380.93	7842.56	7886.48	7632.4	7807.39	7837.82	7687.06	7868.91	7671.86	7849.57	7629.93
				HTRF N2
				c(SR11237) [nM]		100000	40000	16000	6400	2560	1024	409.6	163.84	65.536	26.2144	10.4858	4.1943	1.67772	0.671089	0.268435
		c(RXRα mutant LBD) [nM]			<>	1	2	3	4	5	6	7	8	9	10	11	12	13	14	15
			8000		A	11006.3	11605.2	11532.6	12249.1	10668.3	9688.67	9227.42	8985.83	9007.23	9008.33	8992.86	9008.09	8949.2	9085.78	8864.41
			4000		B	10773.4	11116.7	11256.3	11271.8	11162.7	10039.4	9512.69	9343.95	9266.52	9120.8	9089.47	9074.36	9065.1	9204.57	9019.32
			2000		C	10125	10710.7	10520.6	10626.3	10571.6	10163.7	9425.42	9157.3	9238.43	9025.82	8900.77	9007	9051.36	9044.76	9037.36
			1000		D	9962.35	10364.5	10336.4	10163.8	10081.9	10063.3	9688.16	9226.22	9090.81	8959.23	8963.99	8901.75	8951.91	8974.72	8996.47
			500		E	10091.9	10185.8	10223.1	10059.1	9989.75	9890.96	9688.26	9304.26	9127.25	8875.52	8868.45	8837.17	8873.12	8844.8	8953.75
			250		F	9932.73	10054.4	10106.4	9786.58	9793.22	9673.2	9509.48	9571.52	9038.17	8916.77	8875.31	8735.18	8811.74	8833.37	8842.95
			125		G	9811.14	9885.15	9596.23	9554	9481.34	9226.84	9205.54	9153.68	9040.31	8762.44	8583.01	8645.21	8548.83	8587.06	8563.99
			62.5		H	9494.73	9330.43	9179.54	9046.17	8806.35	8744.67	8689.93	8596.07	8611.11	8536.43	8375.47	8389.57	8431.91	8437.71	8382.49
			31.25		I	8721.38	8771.18	8762.13	8497.85	8285.97	8133.53	8046.51	8048.81	7909.2	8089.41	7840.49	7943.99	8036.1	7958.25	8069.62
			15.625		J	8884.32	8597.93	8685.48	8361.42	8189.41	8082.03	8087.62	7949.74	8044.04	7979.18	7911.73	8029.96	7984.84	8050.4	8064.94
			7.8125		K	8562.54	8575.79	8612.03	8103.28	8085.69	7980.04	7982.34	7821.34	7927.07	7924.99	7850.92	7945.1	8011.7	7938.24	7963.12
			3.90625		L	8639.42	8527.09	8540.06	8166.6	8133.59	7940.57	7988.01	7897.4	7834.76	7868.35	7854.44	7928.94	7829.55	7904.83	8020.97
			1.95312		M	8608.26	8472.6	8692.21	8097.9	7995.31	7956.23	7869.6	7849.32	7826.83	7934.64	7816.85	7841.19	7862.94	7943.97	7924.59
			0.976562		N	8623.18	8549.27	8515.36	8138.35	8037.54	7921.56	7896.56	7825.9	7846.83	7860.84	7908.19	7922.75	7892.13	7974.5	8007.06
			0.488281		O	8613	8507.05	8447.84	8089.5	7937.6	7878.3	7949.21	7787.81	7852.11	7914.92	7857.26	7814.73	7815.81	7950.28	7926.47

## Sheet: percent act
				percent Rosi activation N1
				c(SR11237) [nM]		100000	40000	16000	6400	2560	1024	409.6	163.84	65.536	26.2144	10.4858	4.1943	1.67772	0.671089	0.268435
		c(RXRα mutant LBD) [nM]			<>	1	2	3	4	5	6	7	8	9	10	11	12	13	14	15
			8000		A	20.1673	17.9058	20.8652	22.8301	12.9885	7.29846	6.14401	3.22544	5.19472	2.92478	5.60353	5.20467	6.01879	3.89224	4.31061
			4000		B	17.7751	16.7251	19.8785	19.0309	16.9543	8.87227	8.61096	5.80752	5.74667	6.43312	6.68616	4.58131	6.35202	7.42374	5.37619
			2000		C	13.5191	16.2503	15.7049	14.4166	15.3095	11.7471	9.64534	7.94463	8.61632	6.60233	6.90971	6.09328	7.05542	6.09558	6.19306
			1000		D	14.0536	12.8001	16.0939	12.6082	12.5126	13.1645	11.0693	6.56066	5.88718	6.1152	7.08108	6.03078	6.60079	4.57525	5.01126
			500		E	14.8758	13.8745	14.5872	11.6844	13.9404	11.1155	11.6099	8.29299	8.72582	6.50762	6.3847	5.06058	4.81624	4.40765	4.99858
			250		F	13.6862	13.3109	13.8949	11.8686	11.0189	9.90171	9.66441	9.01305	6.75909	5.89451	4.84987	4.63725	5.22501	3.95841	4.76765
			125		G	13.8261	12.6679	11.4639	10.0546	8.80265	8.12149	7.42401	6.99243	6.35977	5.75382	4.508	5.42341	4.2777	3.23894	2.92963
			62.5		H	10.4088	8.27589	8.59082	6.43557	8.25486	4.19329	4.85211	3.83537	3.9079	4.47022	2.63603	2.66977	2.27438	1.70075	1.88587
			31.25		I	8.19423	6.93437	4.92259	4.52981	4.93398	5.86916	3.26588	1.2788	4.06162	3.27517	4.75798	4.79356	4.40587	3.08865	-0.716034
			15.625		J	6.32314	6.90725	4.28921	5.9231	3.81016	3.85441	2.85348	1.32842	2.31037	2.13833	2.67858	2.17457	2.0182	1.51849	0.119379
			7.8125		K	6.57861	6.52702	3.65942	3.64399	3.66138	2.5551	0.0684321	2.06787	2.91461	1.66084	1.62284	1.58095	0.642568	1.0754	0.105237
			3.90625		L	6.42654	4.64192	4.02277	2.42406	2.30398	0.586491	1.79175	-0.287886	0.565098	2.12483	-0.16666	-0.172227	0.0940072	0.771613	-0.140623
			1.95312		M	5.46018	5.0634	1.60946	2.73589	3.06127	0.080389	0.110489	0.508852	0.27093	0.956432	-0.209214	0.0170363	-0.23672	-0.14649	-0.611059
			0.976562		N	4.04415	5.89116	2.6854	2.65675	2.41482	1.15605	0.335518	1.86664	1.19037	0.937572	-0.451286	-0.0320607	0.268477	1.32156	-0.801263
			0.488281		O	4.86826	4.67356	2.5141	1.46594	3.72591	0.015912	0.318587	-1.43226	-0.226382	-0.0167436	-1.05559	0.197508	-1.16039	0.0642456	-1.44934
																					*refers to experiment of Rosiglitazone dependent CBP-1 recruitment to the isolated (sGFP-)PPARγ LBD
				percent Rosi activation N2
				c(SR11237) [nM]		100000	40000	16000	6400	2560	1024	409.6	163.84	65.536	26.2144	10.4858	4.1943	1.67772	0.671089	0.268435
		c(RXRα mutant LBD) [nM]			<>	1	2	3	4	5	6	7	8	9	10	11	12	13	14	15
			8000		A	21.8175	25.9443	25.4443	30.3817	19.4883	12.7377	9.55918	7.89435	8.0418	8.04936	7.94276	8.04776	7.64189	8.5831	7.05762
			4000		B	20.2126	22.5782	23.5401	23.647	22.8955	15.1545	11.525	10.3622	9.82856	8.82445	8.6085	8.50442	8.44062	9.40166	8.12514
			2000		C	15.7447	19.7803	18.4704	19.1991	18.8221	16.0114	10.9236	9.07594	9.63505	8.1699	7.30816	8.04022	8.34593	8.30044	8.24945
			1000		D	14.6236	17.3949	17.2009	16.0118	15.4478	15.3196	12.7341	9.55088	8.61778	7.71102	7.74385	7.3149	7.66059	7.81775	7.96762
			500		E	15.5163	16.1636	16.4204	15.2906	14.8124	14.1317	12.7348	10.0887	8.86886	7.1342	7.08547	6.86987	7.11765	6.92246	7.67324
			250		F	14.4195	15.2579	15.616	13.4124	13.4582	12.631	11.5028	11.9304	8.255	7.41846	7.13274	6.16708	6.69469	6.84374	6.90971
			125		G	13.5816	14.0916	12.1006	11.8096	11.3089	9.55517	9.40838	9.05101	8.26974	6.35491	5.11848	5.54711	4.88293	5.14634	4.98742
			62.5		H	11.4012	10.269	9.22922	8.31011	6.65748	6.23247	5.85525	5.20846	5.31211	4.79747	3.6883	3.78544	4.07721	4.11717	3.73668
			31.25		I	6.07197	6.41517	6.35282	4.53163	3.07153	2.02107	1.42142	1.43725	0.475144	1.71698	0.00166137	0.714927	1.34965	0.813181	1.58066
			15.625		J	7.19481	5.22127	5.82456	3.59147	2.40615	1.66618	1.70469	0.754512	1.40438	0.95741	0.492578	1.30737	0.996389	1.44817	1.54841
			7.8125		K	4.97736	5.0687	5.31842	1.81263	1.69138	0.963356	0.979166	-0.130253	0.598283	0.584003	0.0735839	0.722539	1.1815	0.675275	0.846743
			3.90625		L	5.50716	4.73312	4.82246	2.24897	2.02144	0.691348	1.01824	0.393852	-0.0377951	0.193651	0.0978458	0.611222	-0.0736931	0.445044	1.24542
			1.95312		M	5.29243	4.35759	5.87099	1.77551	1.06855	0.799246	0.202296	0.0625078	-0.0924651	0.650487	-0.161216	0.00651964	0.156358	0.714806	0.581255
			0.976562		N	5.39525	4.88592	4.65225	2.05425	1.35954	0.560346	0.388042	-0.0988597	0.0453387	0.141926	0.468233	0.568531	0.357522	0.925134	1.14955
			0.488281		O	5.32515	4.59498	4.187	1.71765	0.670892	0.262218	0.750906	-0.361319	0.0817592	0.5146	0.117252	-0.175807	-0.168417	0.758237	0.594153

## Sheet: mean
		HTRF mean; N=2
		c(SR11237) [nM]		100000	40000	16000	6400	2560	1024	409.6	163.84	65.536	26.2144	10.4858	4.1943	1.67772	0.671089	0.268435
c(RXRα mutant LBD) [nM]			<>	1	2	3	4	5	6	7	8	9	10	11	12	13	14	15
	8000		A	10886.6	11021.9	11200.3	11701.2	10196.7	9294.01	8979.63	8647.07	8800.65	8636.5	8823.13	8801.81	8831.43	8745.42	8665.1
	4000		B	10596.5	10692	10990.6	10936.8	10731.6	9583.57	9301.26	9013.48	8970.34	8947.3	8949.99	8789.71	8913.56	9061.05	8819.87
	2000		C	9963.55	10454.5	10319.9	10279.3	10316.7	9854.33	9332.67	9075.21	9164.52	8912.08	8871.86	8865.74	8957.73	8884.78	8888.16
	1000		D	9920.99	10031.1	10256	9916.84	9868.98	9906.98	9567.36	9009.26	8892.69	8843.44	8915.9	8808.57	8875.01	8739.45	8781.96
	500		E	10045.4	10019.7	10090.1	9797.48	9926.48	9672.11	9606.64	9173.97	9116.87	8830.06	8817.61	8705.89	8706.14	8662.33	8759.68
	250		F	9879.52	9913.13	9981.48	9674.57	9616.24	9475.16	9376.08	9359.85	8929.63	8806.2	8709.67	8624.18	8705.11	8624.02	8687.53
	125		G	9828.88	9781.85	9550.03	9426.65	9299.49	9122.82	9061.56	9004.32	8901.72	8718.82	8538.72	8636.24	8504.92	8448.66	8414.69
	62.5		H	9422.72	9185.82	9133.22	8910.15	8922.25	8596.71	8617.14	8496.44	8509.23	8512.69	8299.12	8308.62	8301.1	8262.38	8248.2
	31.25		I	8875.36	8808.85	8658.36	8497.72	8421.11	8412.74	8180.34	8037.32	8169.42	8202.46	8185.59	8239.93	8257.85	8123.35	7902.98
	15.625		J	8821.07	8720.26	8574.08	8530.6	8291.28	8240.81	8170.98	7991.38	8109.78	8064.86	8070.34	8092.89	8058.98	8055.5	7961.26
	7.8125		K	8678.72	8681.6	8491.65	8236.16	8228.63	8095.54	7916.26	7980.83	8095.13	8003.13	7963.33	8007.38	7972.6	7967.27	7909.32
	3.90625		L	8706.12	8520.47	8482.03	8179.31	8154.09	7932.96	8044.13	7847.93	7878.51	8008.47	7835.25	7872.1	7841.72	7928.52	7920.41
	1.95312		M	8620.43	8523.81	8383.01	8167.58	8139.89	7904.07	7862.94	7881.7	7853.19	7956.84	7813.37	7841.96	7834.42	7881.48	7838.08
	0.976562		N	8525.14	8622.2	8372.65	8182.06	8114.1	7964.78	7892.75	7968.51	7929.91	7918.57	7841.48	7879.17	7885.67	8003.26	7865.52
	0.488281		O	8579.85	8512.75	8326.46	8071.24	8159.27	7860.43	7917.85	7710.11	7829.75	7876.37	7772.16	7841.82	7743.83	7899.92	7778.2
		percent rosi activation (mean; N=2)
		c(SR11237) [nM]		100000	40000	16000	6400	2560	1024	409.6	163.84	65.536	26.2144	10.4858	4.1943	1.67772	0.671089	0.268435
c(RXRα mutant LBD) [nM]			<>	1	2	3	4	5	6	7	8	9	10	11	12	13	14	15
	8000		A	20.9924	21.9251	23.1547	26.6059	16.2384	10.0181	7.8516	5.5599	6.61826	5.48707	6.77315	6.62621	6.83034	6.23767	5.68411
	4000		B	18.9938	19.6517	21.7093	21.339	19.9249	12.0134	10.068	8.08486	7.78762	7.62878	7.64733	6.54287	7.39632	8.4127	6.75066
	2000		C	14.6319	18.0153	17.0876	16.8079	17.0658	13.8792	10.2845	8.51029	9.12568	7.38612	7.10894	7.06675	7.70068	7.19801	7.22126
	1000		D	14.3386	15.0975	16.6474	14.31	13.9802	14.242	11.9017	8.05577	7.25248	6.91311	7.41247	6.67284	7.13069	6.1965	6.48944
	500		E	15.1961	15.019	15.5038	13.4875	14.3764	12.6236	12.1724	9.19082	8.79734	6.82091	6.73509	5.96522	5.96695	5.66506	6.33591
	250		F	14.0528	14.2844	14.7554	12.6405	12.2385	11.2664	10.5836	10.4717	7.50705	6.65648	5.9913	5.40217	5.95985	5.40107	5.83868
	125		G	13.7039	13.3798	11.7823	10.9321	10.0558	8.83833	8.41619	8.02172	7.31475	6.05437	4.81324	5.48526	4.58032	4.19264	3.95853
	62.5		H	10.905	9.27246	8.91002	7.37284	7.45617	5.21288	5.35368	4.52192	4.61	4.63384	3.16216	3.22761	3.1758	2.90896	2.81127
	31.25		I	7.1331	6.67477	5.63771	4.53072	4.00276	3.94511	2.34365	1.35802	2.26838	2.49608	2.37982	2.75424	2.87776	1.95091	0.432314
	15.625		J	6.75897	6.06426	5.05689	4.75729	3.10815	2.7603	2.27909	1.04147	1.85738	1.54787	1.58558	1.74097	1.5073	1.48333	0.833894
	7.8125		K	5.77799	5.79786	4.48892	2.72831	2.67638	1.75923	0.523799	0.968809	1.75645	1.12242	0.848214	1.15174	0.912035	0.875336	0.47599
	3.90625		L	5.96685	4.68752	4.42262	2.33651	2.16271	0.638919	1.405	0.052983	0.263652	1.15924	-0.0344071	0.219498	0.0101571	0.608329	0.552397
	1.95312		M	5.3763	4.71049	3.74023	2.2557	2.06491	0.439818	0.156392	0.28568	0.0892323	0.80346	-0.185215	0.011778	-0.040181	0.284158	-0.0149019
	0.976562		N	4.7197	5.38854	3.66882	2.3555	1.88718	0.858196	0.36178	0.88389	0.617856	0.539749	0.00847353	0.268235	0.313	1.12335	0.174146
	0.488281		O	5.0967	4.63427	3.35055	1.59179	2.1984	0.139065	0.534747	-0.896792	-0.0723112	0.248928	-0.469171	0.0108505	-0.664406	0.411241	-0.427594

## Sheet: SD
				HTRF SD; N=2
				c(SR11237) [nM]		100000	40000	16000	6400	2560	1024	409.6	163.84	65.536	26.2144	10.4858	4.1943	1.67772	0.671089	0.268435
		c(RXRα mutant LBD) [nM]			<>	1	2	3	4	5	6	7	8	9	10	11	12	13	14	15
			8000		A	119.734	583.253	332.243	547.93	471.609	394.654	247.796	338.764	206.576	371.826	169.728	206.287	117.768	340.357	199.316
			4000		B	176.859	424.691	265.674	334.933	431.076	455.822	211.433	330.475	296.171	173.509	139.48	284.651	151.544	143.512	199.456
			2000		C	161.49	256.128	200.662	347.003	254.866	309.408	92.7457	82.0844	73.9161	113.739	28.9105	141.264	93.636	159.979	149.206
			1000		D	41.3548	333.391	80.322	246.953	212.973	156.367	120.794	216.963	198.125	115.788	48.0891	93.1721	76.8968	235.267	214.506
			500		E	46.4709	166.096	133.013	261.652	63.2699	218.847	81.6218	130.288	10.3786	45.4632	50.8463	131.277	166.984	182.468	194.066
			250		F	53.2075	141.268	124.88	112.013	176.985	198.033	133.391	211.673	108.54	110.574	165.639	111.001	106.636	209.352	155.422
			125		G	17.7362	103.299	46.1972	127.343	181.849	104.024	143.98	149.365	138.583	43.6138	44.2949	8.97536	43.9142	138.397	149.308
			62.5		H	72.0084	144.616	46.3205	136.012	115.902	147.957	72.7852	99.6279	101.886	23.744	76.3497	80.9501	130.808	175.329	134.29
			31.25		I	153.985	37.6717	103.773	0.13184	135.134	279.207	133.83	11.4966	260.225	113.058	345.106	295.935	221.752	165.102	166.642
			15.625		J	63.2459	122.33	111.401	169.177	101.871	158.772	83.3533	41.6415	65.7358	85.6842	158.611	62.9224	74.14	5.10189	103.687
			7.8125		K	116.182	105.812	120.373	132.879	142.938	115.492	66.0805	159.49	168.067	78.1326	112.41	62.2839	39.1036	29.0319	53.8018
			3.90625		L	66.7083	6.61745	58.0237	12.7043	20.5	7.60811	56.1242	49.4651	43.7444	140.121	19.1919	56.845	12.1679	23.695	100.567
			1.95312		M	12.1716	51.2118	309.206	69.6829	144.587	52.1584	6.66125	32.3856	26.367	22.1985	3.48263	0.763061	28.5207	62.4934	86.5112
			0.976562		N	98.0323	72.9376	142.71	43.716	76.5683	43.2224	3.81099	142.612	83.0807	57.73	66.7179	43.5773	6.46091	28.7634	141.546
			0.488281		O	33.1509	5.70164	121.381	18.2632	221.664	17.8713	31.3679	77.705	22.3579	38.5529	85.0987	27.0867	71.9754	50.3542	148.271
				percent actication SD; N=2
				c(SR11237) [nM]		100000	40000	16000	6400	2560	1024	409.6	163.84	65.536	26.2144	10.4858	4.1943	1.67772	0.671089	0.268435
		c(RXRα mutant LBD) [nM]			<>	1	2	3	4	5	6	7	8	9	10	11	12	13	14	15
			8000		A	0.825097	4.01925	2.28952	3.77584	3.2499	2.7196	1.70758	2.33446	1.42354	2.56229	1.16961	1.42154	0.81155	2.34543	1.37351
			4000		B	1.21875	2.92658	1.83078	2.30805	2.97059	3.14112	1.45701	2.27734	2.04094	1.19567	0.96117	1.96156	1.0443	0.988958	1.37447
			2000		C	1.11284	1.765	1.38278	2.39123	1.75631	2.13216	0.639119	0.565651	0.509363	0.783783	0.199225	0.973467	0.645255	1.10243	1.02819
			1000		D	0.28498	2.29743	0.553507	1.70178	1.46762	1.07754	0.832401	1.49511	1.3653	0.797908	0.331387	0.642058	0.529904	1.62125	1.47818
			500		E	0.320236	1.14459	0.916608	1.80307	0.435999	1.50809	0.562464	0.897829	0.0715199	0.313291	0.350387	0.904641	1.1507	1.25741	1.33733
			250		F	0.366658	0.973492	0.860561	0.771895	1.21962	1.36467	0.919208	1.45866	0.747957	0.761974	1.14143	0.764918	0.734837	1.44267	1.07103
			125		G	0.122222	0.711843	0.318349	0.877533	1.25314	0.716837	0.992181	1.02929	0.954985	0.300547	0.30524	0.0618501	0.302617	0.953704	1.0289
			62.5		H	0.496217	0.996564	0.319199	0.937271	0.798689	1.01959	0.50157	0.686546	0.702104	0.163622	0.526133	0.557835	0.901412	1.20821	0.925407
			31.25		I	1.06113	0.259599	0.715112	0.000908523	0.931224	1.92404	0.922233	0.079224	1.79324	0.779094	2.37816	2.03932	1.52811	1.13773	1.14835
			15.625		J	0.435833	0.842988	0.767673	1.16581	0.702006	1.09412	0.574396	0.286956	0.452992	0.590458	1.093	0.433604	0.510906	0.0351576	0.714514
			7.8125		K	0.800623	0.729159	0.829505	0.915684	0.984996	0.79587	0.455367	1.09906	1.15816	0.538419	0.77463	0.429204	0.269467	0.200062	0.370753
			3.90625		L	0.459693	0.0456015	0.399847	0.0875466	0.141268	0.0524282	0.386757	0.340869	0.301447	0.965589	0.132253	0.391724	0.0838502	0.163284	0.69302
			1.95312		M	0.0838758	0.352905	2.13077	0.480191	0.996364	0.359429	0.0459033	0.223172	0.181697	0.152972	0.0239992	0.00525832	0.196539	0.430648	0.596157
			0.976562		N	0.67555	0.50262	0.983426	0.301251	0.527639	0.29785	0.0262619	0.98275	0.572517	0.397823	0.459759	0.300296	0.0445228	0.198212	0.975408
			0.488281		O	0.228446	0.0392906	0.836449	0.125854	1.52751	0.123153	0.216159	0.535472	0.15407	0.265672	0.586423	0.186657	0.495989	0.346996	1.02175

## Sheet: rosiglitazone activation
			Rosiglitazone [nM]				HTRF; N=3				HTRF mean; N=3				SD
				100000			22829.4	22150.7	22075.1			22351.7			339.194
				40000			22068	22330.1	22152.4			22183.5			109.227
				16000			21605.4	21759.1	21551.2			21638.6			88.0484
				6400			20895.9	21006.6	20792.7			20898.4			87.3749
				2560			20041.1	20327.8	20178.4			20182.4			117.067
				1024			19320.7	19405.7	19373.2			19366.5			35.0124
				409.6			18259.6	18287.2	18228.5			18258.4			23.9714
				163.84			16470.7	16529.3	16329.1			16443			84.0518
				65.536			13434.5	13378.3	13338.3			13383.7			39.492
				26.2144			10795.4	10739.8	10702.6			10745.9			38.1286
				10.4858			8895	8905.41	8889.46			8896.62			6.61324
				4.1943			8021.5	8149.6	8189.23			8120.11			71.5792
				1.67772			7781.22	8998.13	7801.44			8193.6			568.951
				0.671089			7700.51	7737.18	7723.27			7720.32			15.1137
				0.268435			7815.43	7948.04	7807.29			7856.92			64.5154
				0			7850.32	7854.42	7815.99			7840.25			17.2309
